# Supplementary material for: Phenotypic characteristics and variability in CHARGE syndrome: a PRISMA compliant systematic review and meta-analysis
Source: J Neurodev Disord. 2022 Aug 31;14:49. doi: 10.1186/s11689-022-09459-5 (PMC9429597; doi:10.1186/s11689-022-09459-5)
Supplement: Supplementary file 2 — Additional file 2: R code used for data analysis. [file 11689_2022_9459_MOESM2_ESM.r]

####|---------| Meta-analysis of Phenotypic Characteristics and variability in CHARGE Syndrome |---------|
# Manuscript Authors: Andrea T. Thomas, Jane Waite, Caitlin A. Williams, Jeremy Kirk, Chris Oliver, Caroline Richards
# R. Script Author: Andrea Thomas
# Department: School of Psychology
# Contact: att644@bham.ac.uk / andreathomas126@gmail.com

####|---------|---------|---------|---------|---------|---------|---------|---------|---------| 

# Analysis based on: 
#  1). Viechtbauer, W. (2010). Conducting meta-analyses in R with the metafor package. Journal of Statistical Software, 36(3), 1–48.
## https://www.jstatsoft.org/v36/i03/  see: http://www.metafor-project.org/doku.php
#  2). Balduzzi S, Rücker G, Schwarzer G (2019), How to perform a meta-analysis with R: a practical tutorial, Evidence-Based Mental Health; 22: 153-160.
## DOI: 10.1136/ebmental-2019-300117
# Rainforest Plots based on:
#  1). Schild, A. H., & Voracek, M. (2015). Finding your way out of the forest without a trail of bread crumbs: development and evaluation of two novel displays of forest plots. Research Synthesis Methods, 6(1), 74-86.
#  2). Kossmeier, M., Tran, U.S., Voracek, M. (2020). Visualizing meta-analytic data with R package metaviz. Department of Basic Psychological Research and Research Methods, School of Psychology, University of Vienna, Austria
# Acknowledgements: Dr Christopher Jones, School of Psychology, University of Birmingham

####|---------|---------|---------|---------|---------|---------|---------|---------|---------| 

# Analytic Steps ####
# step 1    : Install packages
# step 2    : Enter / Read in data
# step 3    : Calculate overall [quality weighted] effect and exact permutation testing
# step 4    : Generate and visually inspect QQ plots
# step 5    : Visual and statistical testing of funnel plot asymmetry
# step 6    : Trim and Fill procedure if appropriate
# step 7    : Graphical and visual inspection of the influence of individual studies
# step 8    : Fail-safe N Calculation Using the Rosenthal Approach
# step 9    : Subgroup analysis
# step 10   : Meta regression

####|---------|---------|---------|---------|---------|---------|---------|---------|---------| 

# step 1    : Install and load packages ####

#install.packages("metafor") 
#install.packages("meta") 
#install.packages("metaviz") 
#install.packages("gridtext") 
#install.packages("grid") 
#install.packages("gridExtra")

library(metafor) # Meta-Analysis Package for R
library(meta) # General Package for Meta-Analysis
library(metaviz) # For Visualisation of Meta-Data
library(gridtext) # For Grid Graphics
library(grid) # The Grid Graphics Package
library(gridExtra) # Functions for Grid Graphics

####|---------|---------|---------|---------|---------|---------|---------|---------|---------| 

# step 2    : Enter / Read in data ###

studyLab<-c("") # Study reference - e.g. Tellier et al 2009
measure<-"PR" # Type of data = raw proportion
tauEst<-"DL" # or 'REML': method used to estimate the between-study variance
TE<-c() #vector of treatment effects - TE = (Exp.case)/(Exp.sample)
seTE<-c() #vector of standard error of treatment effects - seTE = \sqrt ((TE(1-TE))/(Exp.sample))
weights<-c() #vector of quality weights (e.g. 0.75)
stab<-data.frame(studyLab,weights)

####|---------|---------|---------|---------|---------|---------|---------|---------|---------| 

# step 3    : Calculate overall [quality weighted] effect and exact permutation testing ###

# meta1 = Meta-Analysis random effects model
    # Details on meta-analytical method:
         # - Inverse variance method
         # - DerSimonian-Laird (DL) estimator for tau^2
# - Restricted maximum-likelihood estimator for tau^2
         # - Jackson method for confidence interval of tau^2 and tau

meta1 = ({
  metagen(
    TE = TE,
    seTE = seTE,
    studlab = studyLab,
    sm = measure,
    backtransf = TRUE,
    method.tau = tauEst,
    prediction = TRUE,
    method.bias = 'linreg',
    comb.fixed = FALSE,
    comb.random = TRUE,
    keepdata = TRUE,
  )
})
data1<-as.data.frame.meta(meta1)
study_table<-subset(data1,select = c(studlab,TE,seTE,w.random))
study_table$TE<-round(data1$TE,digits = 2)
study_table$seTE<-round(data1$seTE,digits = 3)
study_table$w.random<-round(data1$w.random,digits = 2)

# meta2 = Random-Effects Model, tau^2 estimator: DL (metafor)

meta2 = rma(
  yi = data1$TE,
  sei = data1$seTE,
  slab = data1$studlab,
  method = tauEst,
  measure = measure,
  data = data1)

permutest(meta2) # permutation test

A<-rainforest( # Visualisation of Rainforest plot - use zoom to view
  x = meta2, 
  study_labels = data1$studlab,
  xlab = "PR", 
  annotate_CI = TRUE,
  text_size = 3.3,
  col = "Blues",
  method = "REM",
  study_table = study_table,
  table_headers = c("Study","TE","seTE","Weight (random)")
)

# meta2 = Quality Weighted Random-Effects Model, tau^2 estimator: DL

meta2 = ({
  rma.uni(
  yi = data1$TE,
  sei = data1$seTE,
  weights = weights,
  slab = data1$studlab,
  method = tauEst,
  measure = measure)
})

permutest(meta2) # permutation test

A<-rainforest( # Visualisation of Rainforest plot
  x = meta2, 
  study_labels = studyLab,
  xlab = "PR", 
  annotate_CI = TRUE,
  text_size = 6.5,
  col = "Blues",
  method = "REM",
  study_table = stab,
  table_headers = c("Study","Quality weight")
)

####|---------|---------|---------|---------|---------|---------|---------|---------|---------| 

# step 4    : Generate and visually inspect QQ plots ###

qqnorm(meta2, main = "Normal QQ Plots for Random Effects Model")

# If QQ plot follows an approximate normal distribution, move to step 5
# If QQ plot does not follow an approximate distribution, assign "REML" to variable tauEst and repeat step 3

####|---------|---------|---------|---------|---------|---------|---------|---------|---------| 

# step 5    : Visual and statistical testing of funnel plot asymmetry

# k.min=10

funnel(meta2,main = "Funnel Plot",xlab = "Proportion") # funnel plot figure for visual inspection
metabias(meta1) #Linear regression test of funnel plot asymmetry

####|---------|---------|---------|---------|---------|---------|---------|---------|---------| 

# step 6    : Trim and Fill procedure if appropriate ###

TF = trimfill(meta2)
funnel(TF,main = "Trim-and-Fill Adjustment",xlab = "Proportion")

####|---------|---------|---------|---------|---------|---------|---------|---------|---------| 

# step 7    : Graphical and visual inspection of the influence of individual studies

## Baujat Plot

Baujat = rma(
  yi = data1$TE,
  sei = data1$seTE,
  slab = data1$studlab,
  method = "DL",
  measure = "PR",
  data = data1
)

baujat(Baujat, 
       main = "Baujat Plot",
       symbol="slab", 
       xlab="Influence on the overall effect", 
       ylab="Contribution to overall hetrogeneity"
)

## Leave-one-out analysis

Loa<-metainf(meta1, pooled = 'random')
nr=length(Loa$TE)-2
Study = Loa$studlab[1:nr]
Percent_Change_in_Effect <- (((Loa$TE[1:nr] - Loa$TE[nr + 2]) / Loa$TE[nr + 2]) * 100)
tab = data.frame(Study,Percent_Change_in_Effect)
format(x = tab,
       digits = 4,
       nsmall = 4)

Leave.one.out = viz_forest(x = meta2,
                           study_labels = Loa$studlab[1:(length(d1$TE))], 
                           xlab = "PR",
                           annotate_CI = TRUE,
                           variant = "rain",
                           text_size = 4.5,
                           summary_label = "Random effects model",
                           type = "sensitivity",
                           table_layout = matrix(c(1, 1, 2, 2, 3), nrow = 1))

####|---------|---------|---------|---------|---------|---------|---------|---------|---------| 

# step 8    : Fail-safe N Calculation Using the Rosenthal Approach

fsn(
  yi = meta2$yi,
  vi = meta2$vi,
  type = "Rosenthal")

####|---------|---------|---------|---------|---------|---------|---------|---------|---------| 

# step 9    : Subgroup analysis

# Test for subgroup differences (random effects model)
## Details on meta-analytical method:
## - Inverse variance method
## - DerSimonian-Laird estimator for tau^2
## - Jackson method for confidence interval of tau^2 and tau

Subg<-({metagen(
  TE = TE,
  seTE = seTE,
  studlab = studyLab,
  byvar = #allocation to subgroup
  sm = "PR",
  method.tau = "DL",
  prediction = TRUE,
  method.bias = 'linreg',
  comb.fixed = FALSE,
  comb.random = TRUE,
  keepdata = TRUE, 
)})

sub<-viz_forest(x = meta2,  # visualisation of subgroups
                group = #allocation to subgroup
                study_labels = studyLab,
                summary_label = c("Summary PR (__)\n[__]%[95% CI = [__]%-[__]%]","Summary PR (__)\n[__]%[95% CI = [__]%-[__]%]"), 
                xlab = c("Q = _.__, p = _.__"),
                col = c("firebrick", "steelblue4")[Year[1:14]],
                summary_col = c("firebrick", "steelblue4"),
                table_layout = matrix(c(1, 1, 2, 2, 3), nrow = 1)
)
B<-grid.text("Subgroup Analysis", .5, .9,vjust=15,hjust=-0.3,gp=gpar(cex=2,fontface=2))
grid.arrange(B,sub)

####|---------|---------|---------|---------|---------|---------|---------|---------|---------| 

# step 10   : Meta regression

meta_regression<-rma( # Meta-regression model (tau^2 estimator: DL)
  yi = TE,
  sei = seTE,
  mods = Moderator,
  slab = studyLab,
  method = tauEst,
  measure = measure
)

permutest(meta_regression) # permutation test

####|---------|---------|---------|---------|---------|---------|---------|---------|---------| 
